# Supplementary material for: The Impact of Meteorological Factors on Communicable Disease Incidence and Its Projection: A Systematic Review
Source: Int J Environ Res Public Health. 2021 Oct 22;18(21):11117. doi: 10.3390/ijerph182111117 (PMC8583681; doi:10.3390/ijerph182111117)
Supplement: Supplementary file 1 [file ijerph-18-11117-s001.zip]

Archive with 2 entries (2 files):
- Supplementary material Table S1.pdf
- Supplementary material Table S2.pdf
